# Supplementary material for: The accuracy of soluble urokinase-type plasminogen activator receptor for the diagnosis of neonatal sepsis: a meta-analysis
Source: Front Med (Lausanne). 2023 Apr 27;10:1169114. doi: 10.3389/fmed.2023.1169114 (PMC10174239; doi:10.3389/fmed.2023.1169114)
Supplement: Supplementary file 1 [file Table_1.xlsx]

## Sheet: PubMed
Search Details of PubMed
Search number	Query	Sort By	Filters	Results
1	"Receptors, Urokinase Plasminogen Activator"[Mesh]	Most Recent		3291
2	((((((((((((((((((((((Urokinase-Type Plasminogen Activator Receptor[Title/Abstract]) OR (Antigens, CD87[Title/Abstract])) OR (CD87 Antigens[Title/Abstract])) OR (CD87 Antigen[Title/Abstract])) OR (Antigen, CD87[Title/Abstract])) OR (Urokinase Plasminogen Activator Receptor[Title/Abstract])) OR (Plasminogen Activator Receptor, Urokinase Type[Title/Abstract])) OR (Urokinase-Type Plasminogen Activat…			4377
3	(soluble[Title/Abstract]) AND (((((((((((((((((((((((Urokinase-Type Plasminogen Activator Receptor[Title/Abstract]) OR (Antigens, CD87[Title/Abstract])) OR (CD87 Antigens[Title/Abstract])) OR (CD87 Antigen[Title/Abstract])) OR (Antigen, CD87[Title/Abstract])) OR (Urokinase Plasminogen Activator Receptor[Title/Abstract])) OR (Plasminogen Activator Receptor, Urokinase Type[Title/Abstract])) OR (Uro…			1048
4	(suPAR[Title/Abstract]) OR ((soluble[Title/Abstract]) AND (((((((((((((((((((((((Urokinase-Type Plasminogen Activator Receptor[Title/Abstract]) OR (Antigens, CD87[Title/Abstract])) OR (CD87 Antigens[Title/Abstract])) OR (CD87 Antigen[Title/Abstract])) OR (Antigen, CD87[Title/Abstract])) OR (Urokinase Plasminogen Activator Receptor[Title/Abstract])) OR (Plasminogen Activator Receptor, Urokinase Ty…			1205
5	"Infant, Newborn"[Mesh]	Most Recent		667021
6	((((((((Infants, Newborn[Title/Abstract])) OR (Newborn Infant[Title/Abstract])) OR (Newborn Infants[Title/Abstract])) OR (Newborns[Title/Abstract])) OR (Newborn[Title/Abstract])) OR (Neonate[Title/Abstract])) OR (Neonates[Title/Abstract])) OR ("Infant, Newborn"[Mesh])			770072
7	"Infant, Premature"[Mesh]	Most Recent		63949
8	(((((((((Infants, Premature[Title/Abstract]) OR (Premature Infant[Title/Abstract])) OR (Preterm Infants[Title/Abstract])) OR (Infant, Preterm[Title/Abstract])) OR (Infants, Preterm[Title/Abstract])) OR (Preterm Infant[Title/Abstract])) OR (Premature Infants[Title/Abstract])) OR (Neonatal Prematurity[Title/Abstract])) OR (Prematurity, Neonatal[Title/Abstract])) OR ("Infant, Premature"[Mesh])			82493
9	"Term Birth"[Mesh]	Most Recent		3220
10	(((((((((((Birth, Term[Title/Abstract]) OR (Term Births[Title/Abstract])) OR (Birth of Full-Term Newborn[Title/Abstract])) OR (Birth of Full Term Newborn[Title/Abstract])) OR (Fullterm Birth[Title/Abstract])) OR (Birth, Fullterm[Title/Abstract])) OR (Births, Fullterm[Title/Abstract])) OR (Fullterm Births[Title/Abstract])) OR (Birth of Full-Term Infant[Title/Abstract])) OR (Birth of Full Term Infa…			10402
11	"Infant, Low Birth Weight"[Mesh]	Most Recent		38515
12	(((((((((Low-Birth-Weight Infant[Title/Abstract]) OR (Infant, Low-Birth-Weight[Title/Abstract])) OR (Infants, Low-Birth-Weight[Title/Abstract])) OR (Low Birth Weight Infant[Title/Abstract])) OR (Low-Birth-Weight Infants[Title/Abstract])) OR (Low Birth Weight[Title/Abstract])) OR (Birth Weight, Low[Title/Abstract])) OR (Birth Weights, Low[Title/Abstract])) OR (Low Birth Weights[Title/Abstract])) O…			53946
13	(((((((((((Infants, Newborn[Title/Abstract])) OR (Newborn Infant[Title/Abstract])) OR (Newborn Infants[Title/Abstract])) OR (Newborns[Title/Abstract])) OR (Newborn[Title/Abstract])) OR (Neonate[Title/Abstract])) OR (Neonates[Title/Abstract])) OR ("Infant, Newborn"[Mesh])) OR ((((((((((Infants, Premature[Title/Abstract]) OR (Premature Infant[Title/Abstract])) OR (Preterm Infants[Title/Abstract])) …			784596
14	"Sepsis"[Mesh]	Most Recent		139565
15	(((((((((((((((((Bloodstream Infection[Title/Abstract]) OR (Bloodstream Infections[Title/Abstract])) OR (Infection, Bloodstream[Title/Abstract])) OR (Pyemia[Title/Abstract])) OR (Pyemias[Title/Abstract])) OR (Pyohemia[Title/Abstract])) OR (Pyohemias[Title/Abstract])) OR (Pyaemia[Title/Abstract])) OR (Pyaemias[Title/Abstract])) OR (Septicemia[Title/Abstract])) OR (Septicemias[Title/Abstract])) OR …			185342
17	"Bacteremia"[Mesh]	Most Recent		32544
18	(Bacteremias[Title/Abstract]) OR ("Bacteremia"[Mesh])			33216
19	"Toxemia"[Mesh]	Most Recent		7154
20	(Toxemias[Title/Abstract]) OR ("Toxemia"[Mesh])			9412
21	(((((((((((((((((((Bloodstream Infection[Title/Abstract]) OR (Bloodstream Infections[Title/Abstract])) OR (Infection, Bloodstream[Title/Abstract])) OR (Pyemia[Title/Abstract])) OR (Pyemias[Title/Abstract])) OR (Pyohemia[Title/Abstract])) OR (Pyohemias[Title/Abstract])) OR (Pyaemia[Title/Abstract])) OR (Pyaemias[Title/Abstract])) OR (Septicemia[Title/Abstract])) OR (Septicemias[Title/Abstract])) O…			189793
22	((((((((((((Infants, Newborn[Title/Abstract])) OR (Newborn Infant[Title/Abstract])) OR (Newborn Infants[Title/Abstract])) OR (Newborns[Title/Abstract])) OR (Newborn[Title/Abstract])) OR (Neonate[Title/Abstract])) OR (Neonates[Title/Abstract])) OR ("Infant, Newborn"[Mesh])) OR ((((((((((Infants, Premature[Title/Abstract]) OR (Premature Infant[Title/Abstract])) OR (Preterm Infants[Title/Abstract]))…			15873
23	"Neonatal Sepsis"[Mesh]	Most Recent		1289
24	(((((((((((((((((Neonatal Sepses[Title/Abstract]) OR (Sepses, Neonatal[Title/Abstract])) OR (Sepsis, Neonatal[Title/Abstract])) OR (Neonatal Late-Onset Sepsis[Title/Abstract])) OR (Late-Onset Sepses, Neonatal[Title/Abstract])) OR (Late-Onset Sepsis, Neonatal[Title/Abstract])) OR (Neonatal Late Onset Sepsis[Title/Abstract])) OR (Neonatal Late-Onset Sepses[Title/Abstract])) OR (Sepses, Neonatal Lat…			1473
25	((((((((((((((((((Neonatal Sepses[Title/Abstract]) OR (Sepses, Neonatal[Title/Abstract])) OR (Sepsis, Neonatal[Title/Abstract])) OR (Neonatal Late-Onset Sepsis[Title/Abstract])) OR (Late-Onset Sepses, Neonatal[Title/Abstract])) OR (Late-Onset Sepsis, Neonatal[Title/Abstract])) OR (Neonatal Late Onset Sepsis[Title/Abstract])) OR (Neonatal Late-Onset Sepses[Title/Abstract])) OR (Sepses, Neonatal La…			16046
26	(((((((((((((((((((Neonatal Sepses[Title/Abstract]) OR (Sepses, Neonatal[Title/Abstract])) OR (Sepsis, Neonatal[Title/Abstract])) OR (Neonatal Late-Onset Sepsis[Title/Abstract])) OR (Late-Onset Sepses, Neonatal[Title/Abstract])) OR (Late-Onset Sepsis, Neonatal[Title/Abstract])) OR (Neonatal Late Onset Sepsis[Title/Abstract])) OR (Neonatal Late-Onset Sepses[Title/Abstract])) OR (Sepses, Neonatal L…			3

## Sheet: Cochrane Library
Search Details of Cochrane Library
ID	Search	Hits
#1	MeSH descriptor: [Infant, Newborn] explode all trees	20292
#2	(Infants, Newborn):ab,ti,kw OR (Newborn Infant):ab,ti,kw OR (Newborn Infants):ab,ti,kw OR (Newborns):ab,ti,kw OR (Newborn):ab,ti,kw OR (Neonate):ab,ti,kw OR (Neonates):ab,ti,kw	36472
#3	MeSH descriptor: [Infant, Premature] explode all trees	4827
#4	(Infants, Premature):ab,ti,kw OR (Premature Infant):ab,ti,kw OR (Preterm Infants):ab,ti,kw OR (Infant, Preterm):ab,ti,kw OR (Infants, Preterm):ab,ti,kw OR (Preterm Infant):ab,ti,kw OR (Premature Infants):ab,ti,kw OR (Neonatal Prematurity):ab,ti,kw OR (Prematurity, Neonatal):ab,ti,kw OR (Premature birth):ab,ti,kw OR (Birth, Premature):ab,ti,kw OR (Births, Premature):ab,ti,kw OR (Premature Births):…	19221
#5	MeSH descriptor: [Term Birth] explode all trees	191
#6	(Birth, Term):ab,ti,kw OR (Term Births):ab,ti,kw OR (Birth of Full-Term Newborn):ab,ti,kw OR (Birth of Full Term Newborn):ab,ti,kw OR (Fullterm Birth):ab,ti,kw OR (Birth, Fullterm):ab,ti,kw OR (Births, Fullterm):ab,ti,kw OR (Fullterm Births):ab,ti,kw OR (Birth of Full-Term Infant):ab,ti,kw OR (Birth of Full Term Infant):ab,ti,kw OR (Full-Term Infant Births):ab,ti,kw	7502
#7	MeSH descriptor: [Infant, Low Birth Weight] explode all trees	2617
#8	(Low-Birth-Weight Infant):ab,ti,kw OR (Infant, Low-Birth-Weight):ab,ti,kw OR (Infants, Low-Birth-Weight):ab,ti,kw OR (Low Birth Weight Infant):ab,ti,kw OR (Low-Birth-Weight Infants):ab,ti,kw OR (Low Birth Weight):ab,ti,kw OR (Birth Weight, Low):ab,ti,kw OR (Birth Weights, Low):ab,ti,kw OR (Low Birth Weights):ab,ti,kw	7378
#9	#1 OR #2 OR #3 OR #4 OR #5 OR #6 OR #7 OR #8	48613
#10	MeSH descriptor: [Sepsis] explode all trees	6546
#11	(Bloodstream Infection):ab,ti,kw OR (Bloodstream Infections):ab,ti,kw OR (Infection, Bloodstream):ab,ti,kw OR (Pyemia):ab,ti,kw OR (Pyemias):ab,ti,kw OR (Pyohemia):ab,ti,kw OR (Pyohemias):ab,ti,kw OR (Pyaemia):ab,ti,kw OR (Pyaemias):ab,ti,kw OR (Septicemia):ab,ti,kw OR (Septicemias):ab,ti,kw OR (Poisoning, Blood):ab,ti,kw OR (Blood Poisoning):ab,ti,kw OR (Blood Poisonings):ab,ti,kw OR (Poisonings…	6223
#12	MeSH descriptor: [Bacteremia] explode all trees	1165
#13	MeSH descriptor: [Toxemia] explode all trees	659
#14	#10 OR #11 OR #12 OR #13	10492
#15	#9 AND #14	1282
#16	MeSH descriptor: [Neonatal Sepsis] explode all trees	103
#17	(Sepsis, Neonatal):ab,ti,kw OR (Neonatal Late-Onset Sepsis):ab,ti,kw OR (Late-Onset Sepses, Neonatal):ab,ti,kw OR (Late-Onset Sepsis, Neonatal):ab,ti,kw OR (Neonatal Late Onset Sepsis):ab,ti,kw OR (Sepsis, Neonatal Late-Onset):ab,ti,kw OR (Neonatal Early-Onset Sepsis):ab,ti,kw OR (Early-Onset Sepsis, Neonatal):ab,ti,kw OR (Neonatal Early Onset Sepsis):ab,ti,kw OR (Sepsis, Neonatal Early-Onset):ab…	1769
#18	#15 OR #16 OR #17	2372
#19	MeSH descriptor: [Receptors, Urokinase Plasminogen Activator] explode all trees	39
#20	(Urokinase-Type Plasminogen Activator Receptor):ab,ti,kw OR (Antigens, CD87):ab,ti,kw OR (CD87 Antigens):ab,ti,kw OR (CD87 Antigen):ab,ti,kw OR (Antigen, CD87):ab,ti,kw OR (Urokinase Plasminogen Activator Receptor):ab,ti,kw OR (Plasminogen Activator Receptor, Urokinase Type):ab,ti,kw OR (Urokinase-Type Plasminogen Activator Receptors):ab,ti,kw OR (Urokinase Type Plasminogen Activator Receptors):a…	174
#21	#19 OR #20	174
#22	(soluble):ab,ti,kw	8201
#23	#21 AND #22	73
#24	(suPAR):ab,ti,kw OR #23	92
#25	#18 AND #24	0

## Sheet: Embase
Search Details of Embase

## Sheet: Web of science
Search Details of Web of Science
